# Supplementary material for: Seroprevalence and risk factors for brucellosis amongst livestock and humans in a multi-herd ranch system in Kagera, Tanzania
Source: Front Public Health. 2024 Nov 1;12:1478494. doi: 10.3389/fpubh.2024.1478494 (PMC11563785; doi:10.3389/fpubh.2024.1478494)
Supplement: Supplementary file 1 [file Table_1.XLSX]

## Sheet: Supplementary Table S1
	Estimated population of livestock on the ranch (n)				Livestock sampled in this study (n)				Seropositivity
Herd ID	Cattle	Goats	Sheep	Total	Cattle	Goats	Sheep	Total	Seropositive livestock (n)	Seropositive (%)
A	420	0	0	420	41	0	0	41	19	46.3415
B	300	0	0	300	27	0	0	27	8	29.6296
C	270	0	0	270	29	0	0	29	4	13.7931
D	920	150	50	1120	92	14	6	112	49	43.75
E	830	1	0	831	82	1	0	83	47	56.6265
F	270	630	0	900	28	62	0	90	58	64.4444
G	1230	2	0	1232	121	2	0	123	2	1.62602
H	1210	0	0	1210	120	0	0	120	2	1.66667
I	0	110	200	310	0	11	20	31	17	54.8387
J	0	690	0	690	0	69	0	69	42	60.8696
Total	5450	1583	250	7283	540	159	26	725	248	34.2069
Supplementary Table 1: Seroprevalence of Brucellosis in Livestock Across Different Herds in Tanzania: Population Estimates, Sample Sizes, and Seropositivity Rates
