# Supplementary material for: Seroprevalence and risk factors for brucellosis amongst livestock and humans in a multi-herd ranch system in Kagera, Tanzania
Source: Front Public Health. 2024 Nov 1;12:1478494. doi: 10.3389/fpubh.2024.1478494 (PMC11563785; doi:10.3389/fpubh.2024.1478494)
Supplement: Supplementary file 2 [file Table_2.XLSX]

## Sheet: Supplementary Table S2
	Herd B	Herd C	Herd D	Herd E	Herd F	Herd G	Herd H	Herd I
Herd C	ns
Herd D	ns	0.249 (0.146)*
Herd E	ns	0.16 (0.095)**	NS
Herd F	0.31 (0.153)*	0.12 (0.069)***	0.47 (0.147)*	NS
Herd G	28.53 (23.888)***	10.70 (9.625)*	43.01 (31.990)***	66.87 (50.289)***	92.24 (69.256)***
Herd H	25.60 (21.449)***	9.60 (8.642)*	38.59 (28.731)***	60.00 (45.164)***	82.76 (62.198)***	ns
Herd I	NS	0.169 (0.116)*	ns	ns	ns	0.02 (0.013)***	0.02 (0.014)***
Herd J	NS	0.14 (0.086)**	ns	ns	ns	0.02 (0.010)***	0.02 (0.011)***	ns
Supplementary Table 2. Post-hoc Contrast analysis of serum ELISA by pairwise herds. The odd ratio OR, Standard Error (S.E) and significance are reported. *p<0.05, **p<0.01, ***p<0.001, NS= not significant.
